# Supplementary material for: Modulation of brain cation-Cl− cotransport via the SPAK kinase inhibitor ZT-1a
Source: Nat Commun. 2020 Jan 7;11:78. doi: 10.1038/s41467-019-13851-6 (PMC6946680; doi:10.1038/s41467-019-13851-6)
Supplement: Supplementary file 4 — Source Data [file 41467_2019_13851_MOESM4_ESM.zip › Source Data.xlsx]

## Sheet: Fig 2
ZT -1a (uM)	T906/KCC2	Isotonic control					T906/KCC2	Hypotonic low Cl						T906/KCC2	Isotonic control					T906/KCC2	Hypotonic low Cl
	0	0.519	0.46	0.486	0.508		0	0.229	0.255	0.235	0.249		Closantel (uM)	0	0.309	0.361	0.326	0.341		0	0.272	0.315	0.285	0.301
	1	0.356	0.264	0.316	0.279		1	0.239	0.189	0.203	0.214			1	0.244	0.296	0.316	0.327		1	0.202	0.217	0.223	0.249
	3	0.166	0.176	0.153	0.142		3	0.074	0.03	0.063	0.058			3	0.256	0.224	0.253	0.285		3	0.23	0.214	0.223	0.251
	10	0.065	0.041	0.054	0.049		10	0.034	0.02	0.026	0.03			10	0.18	0.181	0.194	0.22		10	0.186	0.19	0.176	0.21
ZT -1a (uM)	T1007/KCC2	Isotonic control					T1007/KCC2	Hypotonic low Cl						T1007/KCC2	Isotonic control					T1007/KCC2	Hypotonic low Cl
	0	0.434	0.408	0.456	0.421		0	0.334	0.39	0.35	0.376		Closantel (uM)	0	0.61	0.669	0.656	0.621		0	0.562	0.481	0.55	0.498
	1	0.174	0.099	0.126	0.132		1	0.282	0.213	0.243	0.223			1	0.358	0.358	0.326	0.311		1	0.34	0.36	0.343	0.37
	3	0.134	0.118	0.103	0.121		3	0.093	0.036	0.063	0.041			3	0.141	0.106	0.123	0.134		3	0.16	0.144	0.163	0.152
	10	0.09	0.069	0.044	0.053		10	0.033	0.023	0.03	0.027			10	0.071	0.062	0.054	0.067		10	0.113	0.046	0.08	0.1
ZT -1a (uM)	pNKCC1/NKCC1	Isotonic control					pNKCC1/NKCC1	Hypotonic low Cl						pNKCC1/NKCC1	Isotonic control					pNKCC1/NKCC1	Hypotonic low Cl
	0	0.432	0.328	0.356	0.412		0	0.735	0.941	0.85	0.904		Closantel (uM)	0	0.562	0.399	0.426	0.451		0	1.269	1.301	1.13	1.21
	1	0.133	0.075	0.106	0.093		1	0.311	0.247	0.273	0.292			1	0.204	0.171	0.186	0.195		1	1.007	1.145	1.103	1.12
	3	0.048	0.046	0.043	0.041		3	0.104	0.103	0.1063	0.113			3	0.054	0.067	0.053	0.062		3	0.767	0.631	0.6563	0.721
	10	0.006	0.006	0.004	0.005		10	0.007	0.005	0.003	0.004			10	0.03	0.047	0.044	0.038		10	0.313	0.28	0.243	0.21
	pSPAK/SPAK	Isotonic control					pSPAK/SPAK	Hypotonic low Cl						pSPAK/SPAK	Isotonic control					pSPAK/SPAK	Hypotonic low Cl
ZT -1a (uM)	0	0.165	0.205	0.186	0.179		0	0.396	0.356	0.37	0.329		Closantel (uM)	0	0.156	0.131	0.146	0.136		0	0.164	0.224	0.18	0.175
	1	0.113	0.123	0.106	0.12		1	0.226	0.157	0.173	0.189			1	0.118	0.131	0.126	0.122		1	0.156	0.123	0.1673	0.133
	3	0.067	0.051	0.053	0.059		3	0.093	0.086	0.0963	0.081			3	0.056	0.061	0.054	0.063		3	0.102	0.11	0.1063	0.108
	10	0.031	0.034	0.024	0.028		10	0.034	0.031	0.043	0.038			10	0.039	0.027	0.033	0.031		10	0.032	0.058	0.043	0.041
	T906/KCC2	Isotonic control					T906/KCC2	Hypotonic low Cl						T906/KCC2	Isotonic control					T906/KCC2	Hypotonic low Cl
STOCK1S-14279(uM)	0	0.518	0.493	0.486	0.546		0	0.441	0.447	0.435	0.419		STOCK1S-50699 (uM)	0	0.748	0.889	0.786	0.821		0	0.688	0.738	0.635	0.711
	1	0.467	0.438	0.496	0.471		1	0.372	0.394	0.333	0.351			1	0.63	0.638	0.616	0.683		1	0.584	0.627	0.603	0.619
	3	0.343	0.376	0.383	0.369		3	0.33	0.334	0.363	0.329			3	0.491	0.465	0.453	0.421		3	0.746	0.662	0.563	0.716
	10	0.267	0.248	0.294	0.301		10	0.313	0.309	0.266	0.295			10	0.44	0.331	0.354	0.427		10	0.453	0.418	0.426	0.482
	T1007/KCC2	Isotonic control					T1007/KCC2	Hypotonic low Cl						T1007/KCC2	Isotonic control					T1007/KCC2	Hypotonic low Cl
STOCK1S-14279(uM)	0	0.663	0.717	0.656	0.689		0	0.943	0.914	0.95	0.892		STOCK1S-50699 (uM)	0	1.11	0.977	1.056	1.02		0	0.639	0.589	0.55	0.605
	1	0.434	0.411	0.426	0.458		1	0.575	0.605	0.543	0.589			1	0.491	0.373	0.426	0.397		1	0.564	0.491	0.543	0.512
	3	0.213	0.192	0.183	0.221		3	0.615	0.591	0.563	0.582			3	0.196	0.182	0.183	0.191		3	0.427	0.291	0.363	0.322
	10	0.118	0.153	0.134	0.127		10	0.267	0.144	0.13	0.196			10	0.091	0.098	0.084	0.087		10	0.185	0.112	0.13	0.17
	pNKCC1/NKCC1	Isotonic control					pNKCC1/NKCC1	Hypotonic low Cl						pNKCC1/NKCC1	Isotonic control					pNKCC1/NKCC1	Hypotonic low Cl
STOCK1S-14279(uM)	0	0.516	0.447	0.456	0.509		0	0.715	0.796	0.75	0.732		STOCK1S-50699 (uM)	0	0.233	0.156	0.186	0.216		0	0.557	0.575	0.55	0.51
	1	0.403	0.347	0.406	0.387		1	0.721	0.7	0.673	0.704			1	0.081	0.056	0.076	0.065		1	0.31	0.293	0.303	0.28
	3	0.243	0.135	0.203	0.176		3	0.343	0.232	0.2563	0.317			3	0.004	0.003	0.0043	0.005		3	0.158	0.143	0.1363	0.14
	10	0.073	0.034	0.054	0.047		10	0.136	0.084	0.113	0.103			10	0.003	0.004	0.004	0.034		10	0.047	0.036	0.033	0.041
	pSPAK/SPAK	Isotonic control					pSPAK/SPAK	Hypotonic low Cl						pSPAK/SPAK	Isotonic control					pSPAK/SPAK	Hypotonic low Cl
STOCK1S-14279(uM)	0	0.152	0.143	0.136	0.149		0	0.187	0.192	0.17	0.183		STOCK1S-50699 (uM)	0	0.213	0.252	0.226	0.231		0	0.302	0.291	0.27	0.31
	1	0.108	0.116	0.106	0.11		1	0.159	0.139	0.153	0.142			1	0.101	0.124	0.116	0.129		1	0.255	0.228	0.193	0.209
	3	0.068	0.051	0.053	0.048		3	0.118	0.118	0.1063	0.102			3	0.061	0.04	0.053	0.046		3	0.085	0.055	0.0663	0.071
	10	0.037	0.03	0.034	0.031		10	0.045	0.031	0.038	0.047			10	0.022	0.02	0.024	0.026		10	0.035	0.034	0.043	0.039

## Sheet: Fig 3
		Isotonic control						Hypotonic low Cl-
Fig 3a	Empty Vector	637.3	512.1	485.8	413.2	583.2	501.3	250.3	216.8	198.5	178.5	239.9	208.2
	Empty V + Furo	234.2	198.6	207.4	167.8	253.1	208.5	136.5	163.3	189.8	174.8	155.2	147.3
	Empty V + 1a	1279.7	1082.2	1111.5	1436.1	1321.4	1109.8	564.1	478.5	508.8	600.6	529.6	455.1
	KCC3 wt	1831.7	1765.9	1618.1	1900.3	1709.8	1667.7	1100.7	1206.1	1027.9	1321.6	978.5	1203.7
	KCC3 wt + Furo	873.2	629.5	994.7	699.2	901.5	768.9	604.9	546.4	497.9	459.2	631.9	539.1
	KCC3 wt + 1a	17623.6	19014.4	18719.8	19961.7	18001.8	17951.6	14081.1	11229.7	12251.1	13980.5	10874.7	11830.4
	T991A/T1048A	28661.6	25224.3	31678.9	30132.7	29100.3	26883.4	20173.5	19319.3	17467.9	21038.5	18446.9	20115.8
	T991A/T1048A + 1a	27112.3	26091.1	31837.7	30881.4	28673.6	29768.2	18316.2	19001.7	20886.3	22005.7	21031.7	19121.7
	ZT-1a (uM)	Isotonic control						Hypotonic low Cl-
	0	1831.6	1765.8	1618.6	1991	1501.3	1865.3	1100.2	1206.5	1027.3	825.3	1352.9	1167.3
	1	3241.3	3419.1	2873.4	3612.8	2913.5	2519.3	2188.7	2073.1	1990.9	1707.8	2071.9	2501.3
	3	6755.1	6519.9	7018.4	6691.3	7512.7	6011.7	3729.3	3910.5	4012.2	3271.9	4514.8	3888.6
	10	17537.1	16129.4	18002.7	19588.5	17991.3	15002.2	12144.8	9615.1	11981.4	10921.3	12650.2	11037.8
Fig 3b		Isotonic control						Hypotonic low Cl-
	Empty V	1476.2	1378.6	1409.1	1319.6	1499.7	1385.4	4036.1	5123.4	4769.6	5561.9	4873.2	4299.5
	Empty V + Bum	803.5	942.1	914.8	786.4	978.4	901.5	1200.9	1076.2	1107.6	1237.8	1137.4	1021.4
	Empty V + 1a	905.2	735.8	874.1	801.5	957.4	886.4	1269.1	946.3	1181.7	899.6	1029.4	1120.4
	NKCC1	7586.9	6743.1	7908.2	8036.8	7487.4	6271.6	39625.2	38136.7	36741.2	37015.3	35992.4	38138.2
	NKCC1 + Bum	1674.6	1506.3	1758.1	1840.4	1694.7	1729.5	10765.4	9047.7	9502.3	11310.4	9641.4	10421.5
	NKCC1 + 1a	1446.7	1247.2	1369.6	1195.7	1501.2	1382.8	8682.5	8108.1	7709.2	9015.3	7102.3	8791.5
	ZT-1a (uM)	Isotonic control						Hypotonic low Cl-
	0	7586.4	6743.2	7908.8	8219.2	5908.4	7012.7	39625.1	40136.2	42741.6	41009.2	38907.4	40712.4
	1	5076.2	4867.3	5812.7	4239.7	5129.6	5519.2	28103.5	29176.8	31312.2	30912.6	28110.4	29118.3
	3	3812.1	3286.7	4513.3	4013.5	3012.8	3586.3	14354.3	14621.6	14078.7	13156.2	15002.4	14182.5
	10	1476.7	1378.3	1409.2	1215.2	1522.8	1368.4	4604.5	3837.1	3712.6	5014.2	4381.3	3518.2

## Sheet: Fig 4
KCC1 pThr927 / Actin	CTL	IVH	DMSO	1a		KCC1 pThr983 / Actin	CTL	IVH	DMSO	1a		KCC4 / Actin	CTL	IVH	DMSO	1a		SPAK / Actin	CTL	IVH	DMSO	1a
	0.016	0.344	0.372	0.027			0.044	1.399	2.062	0.273			2.18	2.19	2.15	2.09			2.6	2.98	2.55	2.39
	0.02	0.313	0.356	0.029			0.083	1.335	2.094	0.737			2.08	2.19	2.16	2.11			2.39	2.57	2.43	2.21
	0.023	0.362	0.36	0.034			0.111	1.332	2.068	0.782			2.22	2.16	2.18	2.1			2.74	2.62	2.34	2.2
	0.019	0.331	0.348	0.025			0.059	1.26	2.13	0.302			2.01	2.2	2.11	2.05			2.71	2.9	2.76	2.51
	0.027	0.379	0.392	0.037			0.095	1.47	2.01	0.649			2.12	2.12	2.17	2.15			2.28	2.86	2.29	2.16
	0.033	0.326	0.353	0.024			0.123	1.302	2.18	0.721			2.31	2.18	2.2	2.12			2.55	2.54	2.62	2.37
KCC3 pThr991 / Actin	CTL	IVH	DMSO	1a		KCC3 pThr1048 / Actin	CTL	IVH	DMSO	1a		NKCC1 / Actin	CTL	IVH	DMSO	1a		SPAK pSer373 / Actin	CTL	IVH	DMSO	1a
	0.028	0.83	0.88	0.089			0.239	1.099	1.44	0.504			2.48	2.78	2.41	2.61			1.2	2.24	2.26	0.69
	0.035	0.885	0.939	0.127			0.399	1.4	1.39	0.573			2.48	2.85	2.42	2.48			1.11	1.9	1.76	0.85
	0.05	0.715	0.796	0.217			0.414	1.379	1.184	0.821			2.76	2.82	2.89	2.4			1.44	2.01	1.95	1.13
	0.03	0.815	0.912	0.096			0.262	1.14	1.412	0.586			2.52	2.64	2.58	2.55			1.19	2.31	2.21	0.73
	0.042	0.821	0.862	0.114			0.376	1.48	1.33	0.633			2.86	2.95	2.73	2.48			1.23	1.96	1.83	0.89
	0.055	0.739	0.781	0.223			0.427	1.301	1.21	0.872			2.62	2.73	2.92	2.42			1.4	2.07	2.02	1.07
KCC4 pThr926 / Actin	CTL	IVH	DMSO	1a		KCC4 pThr980 / Actin	CTL	IVH	DMSO	1a		NKCC1 pThr203/207/212 / Actin	CTL	IVH	DMSO	1a
	0.014	0.514	0.78	0.241			0.213	0.728	0.95	0.279			1.17	1.94	2.54	1.03
	0.045	0.491	0.718	0.354			0.175	0.681	0.948	0.426			0.64	2.16	2.24	0.7
	0.081	0.495	0.677	0.43			0.22	0.68	0.988	0.524			1.22	2.48	2.36	0.5
	0.021	0.551	0.81	0.261			0.207	0.776	0.921	0.299			1.07	1.989	2.15	0.9
	0.054	0.467	0.76	0.376			0.181	0.612	0.965	0.447			0.85	2.02	2.29	0.81
	0.076	0.509	0.65	0.487			0.23	0.69	0.971	0.541			1.29	2.61	2.61	0.55

## Sheet: Fig 5b-c
	Fig 5b		Cell water (relative change)					Fig 5c	Rate of RVI (Relative volume change/min)
		Time	Control	BMT	ZT-1a				Control	BMT	ZT-1a
		1.00403	1.02516	0.984339	1.0915				0.00668247	-0.0172527	-0.0210856
		2.00427	1.02332	1.00682	1.00063				0.0387028	-0.0188568	-0.0098672
		3.00425	0.979862	1.00238	0.964612				0.021412	-0.0169811	-0.0222801
		4.00423	0.993512	1.00425	0.968911				0.00616112	-0.0225903	-0.0249489
		5.0042	0.978724	1.00221	0.983699				0.00561304	-0.026835	-0.0467749
		6.00445	0.674128	0.735221	0.70249				0.0190431	-0.0170622	-0.00359693
		7.00442	0.566023	0.691271	0.636011				0.0443701	-0.0185694	-0.0252101
		8.00435	0.522379	0.674548	0.63359				0.0622048	-0.0160926	-0.017911
		9.00452	0.533476	0.603839	0.597079				0.0560098	-0.0161337	-0.0116777
		10.0046	0.55763	0.583863	0.574783				0.0475748	-0.0211961	-0.0163484
		11.0045	0.576622	0.589328	0.522883				0.00795544	-0.0164314	-0.0207098
		12.0045	0.598016	0.542213	0.488205				0.0209907	-0.00873061	-0.0349861
		13.0045	0.611759	0.522988	0.449641				0.0214807	-0.0119083	-0.0283447
		14.0045	0.65689	0.497704	0.431299				0.0176486	-0.00855147	-0.0193678
		15.0047	0.720898	0.523117	0.459614				0.0240024	-0.0185213	-0.0450187
		16.0047	0.726815	0.494693	0.433045				0.0105848	-0.020272	-0.0178965
		17.0047	0.772166	0.492357	0.413737					-0.00521706	-0.0259034
		18.0047	0.786969	0.454512	0.414303					-0.0257071	-0.0105053
		19.0049	0.778141	0.479944	0.38598					-0.00104586	-0.0389483
		20.0049	0.821644	0.458571	0.384578					-0.00288945	0.0026984
		21.0048	0.86493	0.448766	0.359752					-0.000586987	-0.0234442
		22.0048	0.880853	0.484628	0.306662					0.000324389	-0.0102228
		23.005	0.900949	0.476636	0.308207					0.00449343	-0.0364729
		24.0048	0.894793	0.481903	0.308183					-0.00325308	-0.0336123
		25.005	0.928685	0.475097	0.299467					-0.0104812	-0.0263128
		26.0053	0.999102	0.600824	0.542999					-0.0121664	-0.0056241
		27.005	1.01744	0.67248	0.629532					-0.00906013	-0.0316487
		28.005	1.02491	0.734102	0.731671					-0.0105188	-0.0312851
		29.0051	1.01968	0.837894	0.840335					0.00406828	-0.00177341
		30.005	1.03417	0.927454	0.949068					-0.00552386	0.000883482
		31.005	1.05329	0.981023	1.00129					-0.00815865	-0.0237884
		32.005	1.02028	1.04754	1.09546					-0.0181205	-0.0346557
		33.0052	1.00292	1.11412	1.17974					-0.0083503	-0.0253186
		34.0052	0.966896	1.15683	1.2174					0.00629191	-0.0194608
		35.0052	0.96616	1.20302	1.24592					-0.00692906	-0.0286947
										-0.002293	-0.00836796
										-0.00329506	-0.00460291
										0.00220522	-0.00267688
										-0.0314794	-0.00722339
										0.0051318	-0.00868088
										0.00204869	-0.00738628
										-0.0116398	-0.0148779
										-0.0114243	-0.0103872
										0.00393865	-0.00201215
										-0.00265927	-0.00102891
										-0.00576918	-0.0051194
											-0.0238577
											-0.0143697
											-0.021937

## Sheet: Fig 6c
				Albumin immunofluorescence intensity per filed (arbitratry unit)
		Fig 6c	sham	CL	IL
				6.646	7.567
				10.386	9.36
				7.228	6.646
				5.646	6.906
				9.073	6.593
			tMCAO	CL	IL
				11.435	38.054
				13.296	39.224
				10.854	57.467
				7.249	46.419
				12.003	55.701
				10.374	47.711

## Sheet: Fig 6e and f
	Fig 6e	plasma ZT-1a concentration	Sham	tMCAO		Fig 6f	Brain tissue ZT-1a concentration	sham		tMCAO
		(ng/ml)	743.083	678.794			(ng/gm tissue)	CL	IL	CL	IL
			457.884	587.053				120	115	326	238
			359.247	302.556				67	89	170	154
			143.137	827.379				61	78	163	150
			588.548	531.096				77	59	133	199
			379	662.001				131	139	245	199
			329	1494				221	174	161	217
			282	655				107	130	118	131
			324	82				97	100	139	171
			520					50	155	285	369
			751					133	76	269	215
										132

## Sheet: Fig 7b
	Fig 7b	Infarct volume (mm3)				Hemisphere swelling (%)
		Veh	ZT 2.5	ZT 5.0		Veh	ZT 2.5	ZT 5.0
		84.21	90.65	24.11		31.29	15.88	4.63
		74.01	33.9	27.25		23.17	13.11	10.39
		40.87	61.9	37.2		18.31	15.27	8.48
		95.1	46.64	90		23.41	16.5	13.8
		82.36	99.8	33.39		21.5	21.75	7.91
		77.37	29.36	48.74		22.43	11.06	16.2
		102.48		86.87		31.87		16.76
		87.93		49.93		35.17		19.99
		99.61		31.43		35.65		9.25
		72.6		42.1		13.8		8.47
		39.52		27.75		11.19		7.57
		80.74		25.29		27.82		9.24

## Sheet: Fig 7c
	Fig 7c					Neurological score (score)										Corner test (Unilateral turns)										Adhesive removal time (seconds)
		Vehicle	Day/Mice #	#1	#2	#3	#4	#5	#6	#7		Vehicle	Day/Mice #	#1	#2	#3	#4	#5	#6	#7		Vehicle	Day/Mice #	#1	#2	#3	#4	#5	#6	#7
			0	3	3	3	3	3	3	3			-1	5	5	6	5	5	5	6			-1	8	25	12	7	5	5	25
			1	3	3	3	3	2	3	3			1	7	8	10	9	6	9	8			1	35	120	120	35	120	110	48
			3	3	3	3	3	2	3	3			3	10	10	9	9	7	10	10			3	48	39	65	67	93	94	109
			5	2	2	3	3	3	3	3			5	10	10	9	10	8	9	8			5	41	44	75	65	85	92	95
			7	2	2	3	2	3	3	3			7	7	8	9	9	9	9	10			7	59	28	90	31	83	63	84
		ZT-1a	Day/Mice #	#1	#2	#3	#4	#5	#6	#7		ZT-1a	Day/Mice #	#1	#2	#3	#4	#5	#6	#7		ZT-1a	Day/Mice #	#1	#2	#3	#4	#5	#6	#7
			0	3	3	3	3	3	3	3			-1	5	5	6	5	5	5	6			-1	25	8	7	11	13	7	22
			1	3	2	1	2	2	2	2			1	9	10	6	6	6	6	9			1	15	27	70	120	28	28	85
			3	2	2	1	2	2	2	2			3	6	10	7	6	5	7	7			3	26	16	65	29	9	41	62
			5	1	2	1	2	1	2	2			5	6	5	6	6	6	6	5			5	36	27	56	35	15	28	24
			7	1	2	1	1	1	2	2			7	6	5	5	5	6	6	6			7	8	14	57	19	8	16	28

## Sheet: Fig 7d
	Fig 7d	Lesion volume (mm3)			% Shrinkage			EC FA value	Veh		ZT-1a
		Veh	ZT-1a		Veh	ZT-1a			CL	IL	CL	IL
		52.87	17.99		5.56	1.98			0.319938	0.256683	0.39764	0.351495
		33.6	33.62		3.71	5.61			0.353642	0.304924	0.352862	0.372746
		76.96	29.17		6.86	5.2			0.315076	0.203505	0.313159	0.2854
		42.25	52.2		6.68	3.63			0.276526	0.218265	0.302221	0.228333
		56.94	18.61		6.50687	2.52			0.339937	0.22956	0.314367	0.297363
		44.26	33.98		4.81556	4.30699			0.299914	0.20934	0.345173	0.328364
			34.15			1.96063					0.273678	0.201915

## Sheet: Fig 8
pThr991 / KCC3		CL						IL
	Veh	0.805	0.779	0.801	0.886	0.716	0.852	1.124	1.006	1.042	1.208	1.185	0.944
	ZT-1a	1.218	1.115	1.236	1.366	1.064	1.128	0.69	0.743	0.804	0.867	0.759	0.638
pThr1048 / KCC3		CL						IL
	Veh	0.683	0.686	0.726	0.802	0.754	0.639	0.869	0.904	0.888	0.826	1.035	0.936
	ZT-1a	1.138	0.971	0.993	1.217	1.116	0.937	0.737	0.686	0.646	0.719	0.618	0.673
KCC3 / Na-K pumb		CL						IL
	Veh	1.286	1.312	1.277	1.169	1.274	1.308	1.188	1.191	1.204	1.261	1.13	1.017
	ZT-1a	1.336	1.197	1.267	1.158	1.265	1.361	1.288	1.143	1.177	1.337	1.176	1.207
pSer373 / SPAK		CL						IL
	Veh	0.65	0.767	0.801	0.853	0.682	0.739	1.197	0.96	1.185	1.202	1.117	1.05
	ZT-1a	1.177	1.25	1.197	1.217	1.153	1.09	0.62	0.668	0.773	0.739	0.598	0.674
SPAK / Na-K pumb		CL						IL
	Veh	0.944	0.974	0.953	0.902	0.986	1.032	0.847	0.811	0.865	0.903	0.831	0.789
	ZT-1a	0.981	0.854	0.987	1.037	0.972	0.893	0.95	0.819	0.919	0.978	0.855	0.931
pThr203/207/212 / NKCC1		CL						IL
	Veh	0.376	0.404	0.496	0.517	0.465	0.386	0.689	0.636	0.645	0.617	0.693	0.589
	ZT-1a	0.451	0.437	0.265	0.378	0.429	0.303	0.396	0.372	0.461	0.418	0.385	0.452
NKCC1 / Na-K pumb		CL						IL
	Veh	1.461	1.54	1.552	1.427	1.509	1.489	1.442	1.437	1.421	1.367	1.452	1.403
	ZT-1a	1.613	1.481	1.6	1.576	1.424	1.642	1.587	1.394	1.43	1.528	1.481	1.417
pThr991 / Na-K pumb		CL						IL
	Veh	1.035	1.023	1.022	0.987	1.072	1.121	1.335	1.198	1.254	1.307	1.227	1.182
	ZT-1a	1.627	1.334	1.565	1.429	1.509	1.618	0.889	0.849	0.946	0.897	1.023	0.942
pThr1048 / Na-K pumb		CL						IL
	Veh	0.878	0.9	0.927	0.892	0.917	0.983	1.032	1.076	1.069	1.01	1.12	0.975
	ZT-1a	1.52	1.162	1.258	1.37	1.22	1.531	0.949	0.785	0.76	0.987	0.854	0.792

[truncated: 12 more sheets: Fig 9, Fig S2, Fig S3, Fig S4, Fig S5, Fig S6, Fig S7, Fig S8, Fig S9b-c, Fig S10b-c and e-f, Fig S11b and c, Fig S12]
